# Supplementary material for: Sex-Based Disparities in Clinical Burden and Diagnostic Delay in COPD: Insights from Primary Care
Source: J Clin Med. 2025 Sep 4;14(17):6258. doi: 10.3390/jcm14176258 (PMC12429159; doi:10.3390/jcm14176258)
Supplement: Supplementary file 1 [file jcm-14-06258-s001.zip]

Archive with 1 entries (1 files):
- jcm-3826777-supplementary.pdf
